# Supplementary material for: Multiphase NiCoFe-Based LDH for Electrocatalytic Sulfion Oxidation Reaction Assisting Efficient Hydrogen Production
Source: Materials (Basel). 2025 Jul 18;18(14):3377. doi: 10.3390/ma18143377 (PMC12298416; doi:10.3390/ma18143377)
Supplement: Supplementary file 1 [file materials-18-03377-s001.zip]

Archive with 1 entries (1 files):
- materials-3740234-supplementary.pdf
